# Supplementary material for: The Analysis of Gene Expression Data Incorporating Tumor Purity Information
Source: Front Genet. 2021 Aug 23;12:642759. doi: 10.3389/fgene.2021.642759 (PMC8419469; doi:10.3389/fgene.2021.642759)
Supplement: Supplementary file 1 [file Data_Sheet_1.CSV]

	Reactome Pathways
1	Nucleotide salvage
2	Adherens junctions interactions
3	Cell-cell junction organization
4	Cell junction organization
5	Myogenesis
6	Intrinsic Pathway for Apoptosis
7	Activation of BH3-only proteins
8	Signaling by ERBB2
9	Regulation of beta-cell development
10	Regulation of gene expression in beta cells
11	Costimulation by the CD28 family
12	CD28 co-stimulation
13	CD28 dependent PI3K/Akt signaling
14	CTLA4 inhibitory signaling
15	G beta:gamma signalling through PI3Kgamma
16	G-protein beta:gamma signalling
17	VEGFR2 mediated vascular permeability
18	TP53 Regulates Metabolic Genes
19	Constitutive Signaling by AKT1 E17K in Cancer
20	Regulation of TP53 Degradation (See also: Regulation of TP53 Expression and Degradation)
21	Regulation of TP53 Activity through Acetylation
22	Cyclin E associated events during G1/S transition (See also: Cyclin A:Cdk2-associated events at S phase entry)
23	Downregulation of ERBB2 signaling
24	RAB GEFs exchange GTP for GDP on RABs
25	Regulation of PTEN stability and activity
26	Non-genomic estrogen signaling
27	FOXO-mediated transcription
28	Estrogen-dependent nuclear events downstream of ESR-membrane signaling
29	Nuclear Receptor transcription pathway
30	Amino acid synthesis and interconversion (transamination)
31	DAP12 interactions
32	Synthesis of bile acids and bile salts
33	Synthesis of bile acids and bile salts via 7alpha-hydroxycholesterol
34	Bile acid and bile salt metabolism
35	Peroxisomal lipid metabolism
36	Regulation of actin dynamics for phagocytic cup formation
37	RHO GTPases Activate WASPs and WAVEs
38	Glycolysis
39	Glucose metabolism
40	Phase 2 - plateau phase
41	DDX58/IFIH1-mediated induction of interferon-alpha/beta
42	TRAF6 mediated IRF7 activation
43	Fertilization
44	Signaling by NOTCH1
45	NOTCH1 Intracellular Domain Regulates Transcription
46	Signaling by NOTCH1 PEST Domain Mutants in Cancer (See also: Signaling by NOTCH1 in Cancer; Constitutive Signaling by NOTCH1 PEST Domain Mutants; Signaling by NOTCH1 HD+PEST Domain Mutants in Cancer; Constitutive Signaling by NOTCH1 HD+PEST Domain Mutants)
47	Cellular response to heat stress
48	Notch-HLH transcription pathway
49	RUNX2 regulates osteoblast differentiation
50	RUNX2 regulates bone development
51	Sulfur amino acid metabolism
52	Beta defensins
53	Defensins
54	Acyl chain remodelling of PC
55	Acyl chain remodelling of PS
56	Acyl chain remodelling of PE
57	Synthesis of PA
58	XBP1(S) activates chaperone genes (See also: IRE1alpha activates chaperones)
59	Regulation of PTEN gene transcription
60	Budding and maturation of HIV virion
61	Uptake and actions of bacterial toxins
62	NRAGE signals death through JNK
63	Cell death signalling via NRAGE, NRIF and NADE
64	Signaling by BRAF and RAF fusions
65	Oncogenic MAPK signaling
66	Deregulated CDK5 triggers multiple neurodegenerative pathways in Alzheimer's disease models (See also: Neurodegenerative Diseases)
67	Mitochondrial protein import
68	Macroautophagy
69	Mitophagy
70	Pink/Parkin Mediated Mitophagy
71	Signaling by SCF-KIT
72	Sialic acid metabolism
73	Biosynthesis of the N-glycan precursor (dolichol lipid-linked oligosaccharide, LLO) and transfer to a nascent protein
74	Synthesis of substrates in N-glycan biosythesis
75	Potassium Channels
76	Degradation of beta-catenin by the destruction complex
77	Disassembly of the destruction complex and recruitment of AXIN to the membrane
78	Post-translational modification: synthesis of GPI-anchored proteins
79	G alpha (12/13) signalling events
80	Complement cascade
81	Initial triggering of complement
82	Regulation of Complement cascade
83	Toll Like Receptor 9 (TLR9) Cascade (See also: Toll Like Receptor 7/8 (TLR7/8) Cascade; TRAF6 mediated induction of NFkB and MAP kinases upon TLR7/8 or 9 activation; MyD88 dependent cascade initiated on endosome)
84	Caspase activation via extrinsic apoptotic signalling pathway
85	COPI-dependent Golgi-to-ER retrograde traffic
86	IKK complex recruitment mediated by RIP1
87	Resolution of AP sites via the multiple-nucleotide patch replacement pathway
88	DNA Damage Recognition in GG-NER
89	Formation of Incision Complex in GG-NER
90	Global Genome Nucleotide Excision Repair (GG-NER)
91	Dual Incision in GG-NER
92	Resolution of Abasic Sites (AP sites)
93	Signaling by NOTCH2
94	RUNX3 regulates NOTCH signaling
95	Signaling by NOTCH3
96	NOTCH3 Intracellular Domain Regulates Transcription
97	Signaling by NOTCH4
98	NOTCH4 Intracellular Domain Regulates Transcription
99	Signaling by MET
100	Regulation of HSF1-mediated heat shock response
101	Apoptotic cleavage of cellular proteins
102	Apoptotic execution phase
103	Formation of RNA Pol II elongation complex (See also: RNA Polymerase II Transcription Elongation)
104	Formation of HIV elongation complex in the absence of HIV Tat (See also: HIV Transcription Elongation; Formation of HIV-1 elongation complex containing HIV-1 Tat; Tat-mediated elongation of the HIV-1 transcript)
105	Transcription of the HIV genome
106	Pausing and recovery of Tat-mediated HIV elongation (See also: Tat-mediated HIV elongation arrest and recovery; HIV elongation arrest and recovery; Pausing and recovery of HIV elongation)
107	RNA Polymerase II Pre-transcription Events
108	TP53 Regulates Transcription of DNA Repair Genes
109	Condensation of Prophase Chromosomes
110	Gap junction trafficking and regulation (See also: Gap junction trafficking)
111	Gap junction assembly
112	Amplification of signal from the kinetochores (See also: Amplification of signal from unattached kinetochores via a MAD2 inhibitory signal)
113	Deposition of new CENPA-containing nucleosomes at the centromere (See also: Nucleosome assembly)
114	Fanconi Anemia Pathway
115	Endosomal Sorting Complex Required For Transport (ESCRT)
116	Nucleobase catabolism
117	O-linked glycosylation of mucins
118	DAP12 signaling
119	The phototransduction cascade (See also: Inactivation, recovery and regulation of the phototransduction cascade)
120	Nef-mediates down modulation of cell surface receptors by recruiting them to clathrin adapters
121	The role of Nef in HIV-1 replication and disease pathogenesis
122	trans-Golgi Network Vesicle Budding
123	Lysosome Vesicle Biogenesis
124	Golgi Associated Vesicle Biogenesis
125	SUMOylation of DNA damage response and repair proteins
126	SUMOylation of transcription cofactors
127	SUMOylation of chromatin organization proteins
128	SUMOylation of RNA binding proteins
129	RUNX1 interacts with co-factors whose precise effect on RUNX1 targets is not known
130	Transcriptional Regulation by E2F6
131	Formation of TC-NER Pre-Incision Complex
132	Transcription-Coupled Nucleotide Excision Repair (TC-NER)
133	Dual incision in TC-NER
134	Gap-filling DNA repair synthesis and ligation in TC-NER
135	Cytosolic tRNA aminoacylation
136	tRNA Aminoacylation
137	ABC transporter disorders
138	Inwardly rectifying K+ channels
139	Ion homeostasis
140	Plasma lipoprotein assembly, remodeling, and clearance
141	SUMOylation of intracellular receptors
142	Plasma lipoprotein clearance
143	Interleukin-37 signaling
144	Diseases associated with O-glycosylation of proteins
145	Dectin-2 family
146	Termination of O-glycan biosynthesis
147	snRNP Assembly (See also: Metabolism of non-coding RNA)
148	Ion transport by P-type ATPases
149	mRNA Splicing - Minor Pathway
150	Heparan sulfate/heparin (HS-GAG) metabolism
151	Chondroitin sulfate/dermatan sulfate metabolism
152	A tetrasaccharide linker sequence is required for GAG synthesis
153	HS-GAG biosynthesis
154	HS-GAG degradation
155	Diseases associated with glycosaminoglycan metabolism
156	Defective B4GALT7 causes EDS, progeroid type (See also: Defective B3GAT3 causes JDSSDHD; Defective B3GALT6 causes EDSP2 and SEMDJL1)
157	Metabolism of fat-soluble vitamins (See also: Retinoid metabolism and transport)
158	rRNA modification in the nucleus and cytosol
159	RNA Polymerase I Transcription Termination
160	Cytochrome P450 - arranged by substrate type
161	Xenobiotics
162	Sphingolipid de novo biosynthesis
163	Sphingolipid metabolism
164	EPHB-mediated forward signaling
165	Mitochondrial translation (See also: Mitochondrial translation elongation; Mitochondrial translation initiation; Mitochondrial translation termination)
166	Interferon gamma signaling
167	DNA Damage/Telomere Stress Induced Senescence
168	HDR through Single Strand Annealing (SSA)
169	HDR through Homologous Recombination (HRR)
170	Resolution of D-Loop Structures (See also: Resolution of D-loop Structures through Holliday Junction Intermediates)
171	Resolution of D-loop Structures through Synthesis-Dependent Strand Annealing (SDSA)
172	Recruitment and ATM-mediated phosphorylation of repair and signaling proteins at DNA double strand breaks (See also: DNA Double Strand Break Response)
173	Nonhomologous End-Joining (NHEJ)
174	Homologous DNA Pairing and Strand Exchange (See also: Presynaptic phase of homologous DNA pairing and strand exchange)
175	Processing of DNA double-strand break ends
176	Regulation of TP53 Activity through Phosphorylation
177	G2/M DNA damage checkpoint
178	Meiotic recombination
179	Kinesins
180	COPII-mediated vesicle transport
181	Cargo concentration in the ER
182	Regulation of PLK1 Activity at G2/M Transition
183	HSP90 chaperone cycle for steroid hormone receptors (SHR)
184	Loss of Nlp from mitotic centrosomes (See also: Loss of proteins required for interphase microtubule organization from the centrosome; AURKA Activation by TPX2)
185	Recruitment of mitotic centrosome proteins and complexes (See also: Centrosome maturation)
186	Recruitment of NuMA to mitotic centrosomes
187	Anchoring of the basal body to the plasma membrane
188	COPI-independent Golgi-to-ER retrograde traffic
189	Effects of PIP2 hydrolysis
190	FCERI mediated NF-kB activation
191	Integrin alphaIIb beta3 signaling (See also: Integrin signaling)
192	Platelet Aggregation (Plug Formation)
193	Retrograde neurotrophin signalling
194	TBC/RABGAPs
195	Antigen Presentation: Folding, assembly and peptide loading of class I MHC
196	BMAL1:CLOCK,NPAS2 activates circadian gene expression
197	Nicotinate metabolism
198	Circadian Clock
199	Retrograde transport at the Trans-Golgi-Network
200	Interleukin-12 family signaling
201	Semaphorin interactions
202	Regulation of RAS by GAPs
203	Signaling by RAS mutants
204	Histidine, lysine, phenylalanine, tyrosine, proline and tryptophan catabolism
205	Gluconeogenesis
206	Metabolism of polyamines
207	G0 and Early G1
208	APC/C-mediated degradation of cell cycle proteins (See also: Regulation of APC/C activators between G1/S and early anaphase; Regulation of mitotic cell cycle)
209	Activation of ATR in response to replication stress
210	SCF(Skp2)-mediated degradation of p27/p21
211	TP53 Regulates Transcription of Cell Cycle Genes
212	Orc1 removal from chromatin
213	Activation of the pre-replicative complex
214	DNA Replication Pre-Initiation
215	CDK-mediated phosphorylation and removal of Cdc6
216	Switching of origins to a post-replicative state
217	Cyclin A/B1/B2 associated events during G2/M transition
218	p53-Dependent G1 DNA Damage Response (See also: p53-Dependent G1/S DNA damage checkpoint; G1/S DNA Damage Checkpoints)
219	Signaling by PTK6 (See also: Signaling by Non-Receptor Tyrosine Kinases)
220	The canonical retinoid cycle in rods (twilight vision)
221	Signaling by Retinoic Acid
222	RA biosynthesis pathway
223	Smooth Muscle Contraction
224	Transport of the SLBP independent Mature mRNA (See also: Transport of the SLBP Dependant Mature mRNA)
225	Transport of Mature mRNA Derived from an Intronless Transcript (See also: Transport of Mature mRNAs Derived from Intronless Transcripts)
226	Transport of Mature mRNA derived from an Intron-Containing Transcript
227	mRNA 3'-end processing
228	Transport of Mature Transcript to Cytoplasm
229	RNA Polymerase II Transcription Termination
230	Oncogene Induced Senescence
231	RMTs methylate histone arginines
232	Cyclin D associated events in G1 (See also: G1 Phase)
233	Ubiquitin-dependent degradation of Cyclin D (See also: Regulation of activated PAK-2p34 by proteasome mediated degradation)
234	Activation of NF-kappaB in B cells
235	Cellular response to hypoxia
236	Oxygen-dependent proline hydroxylation of Hypoxia-inducible Factor Alpha
237	ER-Phagosome pathway
238	Cross-presentation of soluble exogenous antigens (endosomes)
239	Regulation of Apoptosis (See also: Regulation of activated PAK-2p34 by proteasome mediated degradation)
240	Autodegradation of Cdh1 by Cdh1:APC/C (See also: APC/C:Cdc20 mediated degradation of Securin)
241	SCF-beta-TrCP mediated degradation of Emi1 (See also: Vpu mediated degradation of CD4)
242	Vif-mediated degradation of APOBEC3G
243	Downstream TCR signaling
244	Regulation of ornithine decarboxylase (ODC)
245	AUF1 (hnRNP D0) binds and destabilizes mRNA
246	Regulation of mRNA stability by proteins that bind AU-rich elements
247	Asymmetric localization of PCP proteins
248	Degradation of AXIN
249	Degradation of DVL
250	Hedgehog ligand biogenesis (See also: Hh mutants abrogate ligand secretion)
251	Hh mutants that don't undergo autocatalytic processing are degraded by ERAD (See also: Hh mutants abrogate ligand secretion)
252	Dectin-1 mediated noncanonical NF-kB signaling (See also: NIK-->noncanonical NF-kB signaling)
253	Degradation of GLI1 by the proteasome (See also: Degradation of GLI2 by the proteasome; GLI3 is processed to GLI3R by the proteasome)
254	Defective CFTR causes cystic fibrosis
255	MAPK6/MAPK4 signaling
256	CDT1 association with the CDC6:ORC:origin complex
257	Assembly of the pre-replicative complex
258	The role of GTSE1 in G2/M progression after G2 checkpoint
259	FBXL7 down-regulates AURKA during mitotic entry and in early mitosis
260	Regulation of RUNX3 expression and activity
261	Negative regulation of NOTCH4 signaling
262	Collagen degradation
263	Signaling by EGFR
264	Activated NOTCH1 Transmits Signal to the Nucleus
265	NOTCH2 Activation and Transmission of Signal to the Nucleus
266	EPH-ephrin mediated repulsion of cells
267	NOTCH3 Activation and Transmission of Signal to the Nucleus
268	DARPP-32 events
269	CRMPs in Sema3A signaling
270	Signaling by NTRK2 (TRKB)
271	Class B/2 (Secretin family receptors)
272	N-glycan trimming in the ER and Calnexin/Calreticulin cycle
273	ER Quality Control Compartment (ERQC)
274	Calnexin/calreticulin cycle
275	SUMOylation of SUMOylation proteins
276	Synaptic adhesion-like molecules
277	Metalloprotease DUBs
278	Interconversion of nucleotide di- and triphosphates
279	Formation of the Early Elongation Complex (See also: Formation of the HIV-1 Early Elongation Complex)
280	RNA Pol II CTD phosphorylation and interaction with CE during HIV infection (See also: mRNA Capping; RNA Pol II CTD phosphorylation and interaction with CE)
281	HIV Transcription Initiation (See also: RNA Polymerase II HIV Promoter Escape; RNA Polymerase II Promoter Escape; RNA Polymerase II Transcription Pre-Initiation And Promoter Opening; RNA Polymerase II Transcription Initiation; RNA Polymerase II Transcription Initiation And Promoter Clearance)
282	RNA Polymerase I Transcription Initiation
283	RNA Polymerase I Promoter Escape
284	Triglyceride catabolism
285	Triglyceride metabolism
286	Intra-Golgi traffic
287	Association of TriC/CCT with target proteins during biosynthesis
288	Transcriptional activity of SMAD2/SMAD3:SMAD4 heterotrimer
289	SMAD2/SMAD3:SMAD4 heterotrimer regulates transcription
290	Nitric oxide stimulates guanylate cyclase
291	tRNA processing in the nucleus
292	EGFR downregulation
293	Signaling by FGFR
294	Negative regulation of FGFR1 signaling
295	Negative regulation of FGFR2 signaling
296	Negative regulation of FGFR3 signaling
297	Negative regulation of FGFR4 signaling
298	Signaling by FGFR1
299	Signaling by FGFR2
300	Signaling by FGFR3
301	Signaling by FGFR4
302	Negative regulation of MET activity
303	InlB-mediated entry of Listeria monocytogenes into host cell
304	Listeria monocytogenes entry into host cells
305	MAP2K and MAPK activation
306	Signaling by moderate kinase activity BRAF mutants (See also: Paradoxical activation of RAF signaling by kinase inactive BRAF)
307	Signaling by high-kinase activity BRAF mutants
308	Transcriptional regulation by the AP-2 (TFAP2) family of transcription factors
309	FOXO-mediated transcription of cell cycle genes
310	RHO GTPases activate CIT
311	Recognition and association of DNA glycosylase with site containing an affected pyrimidine (See also: Cleavage of the damaged pyrimidine ; Depyrimidination; Base-Excision Repair, AP Site Formation)
312	Recognition and association of DNA glycosylase with site containing an affected purine (See also: Cleavage of the damaged purine; Packaging Of Telomere Ends; Depurination)
313	Meiotic synapsis
314	Telomere Maintenance
315	PRC2 methylates histones and DNA
316	SIRT1 negatively regulates rRNA expression
317	ERCC6 (CSB) and EHMT2 (G9a) positively regulate rRNA expression
318	B-WICH complex positively regulates rRNA expression
319	DNA methylation
320	RHO GTPases activate PKNs
321	Activated PKN1 stimulates transcription of AR (androgen receptor) regulated genes KLK2 and KLK3
322	RNA Polymerase I Promoter Opening
323	RUNX1 regulates genes involved in megakaryocyte differentiation and platelet function
324	Downregulation of TGF-beta receptor signaling
325	TGF-beta receptor signaling activates SMADs
326	HDACs deacetylate histones
327	G alpha (z) signalling events
328	SUMOylation of transcription factors
329	Branched-chain amino acid catabolism
330	Interferon alpha/beta signaling
331	RNA Polymerase III Transcription (See also: RNA Polymerase III Abortive And Retractive Initiation)
332	RNA Polymerase III Transcription Initiation
333	RNA Polymerase III Transcription Initiation From Type 3 Promoter
334	ROS and RNS production in phagocytes
335	Signaling by Insulin receptor
336	Insulin receptor recycling
337	Iron uptake and transport
338	Transferrin endocytosis and recycling
339	Blood group systems biosynthesis
340	Ovarian tumor domain proteases
341	Laminin interactions
342	Non-integrin membrane-ECM interactions
343	MET activates PTK2 signaling
344	MET promotes cell motility
345	mTOR signalling
346	mTORC1-mediated signalling
347	Energy dependent regulation of mTOR by LKB1-AMPK
348	Glutathione conjugation
349	Keratan sulfate/keratin metabolism
350	Keratan sulfate biosynthesis
351	Diseases of Immune System (See also: Diseases associated with the TLR signaling cascade)
352	Mitochondrial tRNA aminoacylation
353	Mitochondrial calcium ion transport
354	Trafficking of AMPA receptors (See also: Glutamate binding, activation of AMPA receptors and synaptic plasticity)
355	Phase 0 - rapid depolarisation
356	SEMA3A-Plexin repulsion signaling by inhibiting Integrin adhesion
357	Translocation of SLC2A4 (GLUT4) to the plasma membrane
358	Cooperation of Prefoldin and TriC/CCT in actin and tubulin folding
359	Formation of tubulin folding intermediates by CCT/TriC
360	Post-chaperonin tubulin folding pathway
361	Recycling pathway of L1
362	Post NMDA receptor activation events
363	Intraflagellar transport
364	RHO GTPases activate IQGAPs
365	Carboxyterminal post-translational modifications of tubulin
366	Assembly and cell surface presentation of NMDA receptors
367	Activation of AMPK downstream of NMDARs
368	Cytosolic sulfonation of small molecules
369	Prefoldin mediated transfer of substrate to CCT/TriC
370	Synthesis of PC
371	EPHA-mediated growth cone collapse
372	Sema4D in semaphorin signaling
373	Sema4D induced cell migration and growth-cone collapse
374	RHO GTPases Activate ROCKs
375	RHO GTPases activate PAKs
376	Toll Like Receptor 10 (TLR10) Cascade (See also: Toll Like Receptor 5 (TLR5) Cascade; MyD88 cascade initiated on plasma membrane)
377	NOD1/2 Signaling Pathway
378	Nucleotide-binding domain, leucine rich repeat containing receptor (NLR) signaling pathways
379	TAK1 activates NFkB by phosphorylation and activation of IKKs complex
380	Interleukin-17 signaling
381	MAP kinase activation
382	activated TAK1 mediates p38 MAPK activation
383	JNK (c-Jun kinases) phosphorylation and activation mediated by activated human TAK1
384	APC/C:Cdc20 mediated degradation of Cyclin B
385	APC-Cdc20 mediated degradation of Nek2A
386	TP53 Regulates Transcription of Cell Death Genes
387	Regulation of TNFR1 signaling
388	TNFR1-induced NFkappaB signaling pathway
389	TNF signaling
390	SUMOylation of DNA replication proteins
391	Pre-NOTCH Processing in Golgi
392	Glucagon-like Peptide-1 (GLP1) regulates insulin secretion
393	Signaling by ERBB4
394	Nuclear signaling by ERBB4
395	Defective B3GALTL causes Peters-plus syndrome (PpS) (See also: O-glycosylation of TSR domain-containing proteins)
396	Regulation of cholesterol biosynthesis by SREBP (SREBF)
397	Mitochondrial Fatty Acid Beta-Oxidation
398	Synthesis, secretion, and inactivation of Glucagon-like Peptide-1 (GLP-1)
399	Incretin synthesis, secretion, and inactivation
400	GPVI-mediated activation cascade
401	FCERI mediated MAPK activation
402	FCERI mediated Ca+2 mobilization
403	Translesion synthesis by Y family DNA polymerases bypasses lesions on DNA template
404	DNA Damage Bypass
405	Cristae formation
406	Protein ubiquitination
407	Synthesis of active ubiquitin: roles of E1 and E2 enzymes
408	Class I peroxisomal membrane protein import
409	SLC transporter disorders
410	Translation initiation complex formation (See also: Activation of the mRNA upon binding of the cap-binding complex and eIFs, and subsequent binding to 43S; Ribosomal scanning and start codon recognition)
411	Formation of the ternary complex, and subsequently, the 43S complex
412	Collagen formation
413	Collagen biosynthesis and modifying enzymes
414	Neurotransmitter release cycle
415	Glutamate Neurotransmitter Release Cycle
416	Dopamine Neurotransmitter Release Cycle
417	Transcriptional activation of mitochondrial biogenesis
418	Activation of gene expression by SREBF (SREBP)
419	Endogenous sterols
420	Elastic fibre formation
421	Molecules associated with elastic fibres
422	Binding and Uptake of Ligands by Scavenger Receptors
423	Common Pathway of Fibrin Clot Formation
424	Formation of Fibrin Clot (Clotting Cascade)
425	Transport of vitamins, nucleosides, and related molecules
426	Chemokine receptors bind chemokines
427	Surfactant metabolism
428	Cooperation of PDCL (PhLP1) and TRiC/CCT in G-protein beta folding
429	Cargo trafficking to the periciliary membrane
430	BBSome-mediated cargo-targeting to cilium
431	Detoxification of Reactive Oxygen Species
432	Signaling by NODAL
433	Deadenylation-dependent mRNA decay
434	Deadenylation of mRNA
435	Neurexins and neuroligins
436	Cytosolic sensors of pathogen-associated DNA
437	RNA Polymerase III Transcription Termination
438	RNA Polymerase III Transcription Initiation From Type 1 Promoter (See also: RNA Polymerase III Transcription Initiation From Type 2 Promoter)
439	Ephrin signaling
440	Inflammasomes
441	Insulin processing
442	VxPx cargo-targeting to cilium
443	Calmodulin induced events (See also: Ca-dependent events; CaM pathway)
444	G-protein mediated events (See also: PLC beta mediated events)
445	DAG and IP3 signaling
446	Cholesterol biosynthesis
447	E3 ubiquitin ligases ubiquitinate target proteins
448	Signal amplification
449	Thromboxane signalling through TP receptor
450	Thrombin signalling through proteinase activated receptors (PARs)
451	TNFs bind their physiological receptors
452	TNF receptor superfamily (TNFSF) members mediating non-canonical NF-kB pathway
453	G-protein activation
454	ADP signalling through P2Y purinoceptor 12
455	Prostacyclin signalling through prostacyclin receptor
456	Adrenaline,noradrenaline inhibits insulin secretion
457	Ca2+ pathway
458	G beta:gamma signalling through PLC beta (See also: Presynaptic function of Kainate receptors)
459	ADP signalling through P2Y purinoceptor 1
460	Glucagon-type ligand receptors
461	Vasopressin regulates renal water homeostasis via Aquaporins
462	Aquaporin-mediated transport
463	Activation of kainate receptors upon glutamate binding
464	Tight junction interactions
465	PKA-mediated phosphorylation of CREB (See also: PKA activation)
466	Glucagon signaling in metabolic regulation
467	Adenylate cyclase inhibitory pathway
468	GABA receptor activation
469	GABA B receptor activation (See also: Activation of GABAB receptors)
470	Plasma lipoprotein remodeling
471	Recognition of DNA damage by PCNA-containing replication complex
472	Telomere C-strand (Lagging Strand) Synthesis
473	Extension of Telomeres
474	PCNA-Dependent Long Patch Base Excision Repair
475	Termination of translesion DNA synthesis
476	Gap-filling DNA repair synthesis and ligation in GG-NER
477	DNA strand elongation
478	SHC1 events in ERBB2 signaling
479	GRB2 events in ERBB2 signaling
480	Constitutive Signaling by Aberrant PI3K in Cancer
481	Gene and protein expression by JAK-STAT signaling after Interleukin-12 stimulation
482	Interleukin-12 signaling
483	Glucuronidation
484	Arachidonic acid metabolism
485	HSF1-dependent transactivation
486	ISG15 antiviral mechanism (See also: Antiviral mechanism by IFN-stimulated genes)
487	Rev-mediated nuclear export of HIV RNA (See also: Interactions of Rev with host cellular proteins)
488	Host Interactions with Influenza Factors (See also: NS1 Mediated Effects on Host Pathways)
489	Transport of Ribonucleoproteins into the Host Nucleus
490	Export of Viral Ribonucleoproteins from Nucleus (See also: NEP/NS2 Interacts with the Cellular Export Machinery)
491	Viral Messenger RNA Synthesis
492	Regulation of Glucokinase by Glucokinase Regulatory Protein (See also: Defective TPR may confer susceptibility towards thyroid papillary carcinoma (TPC))
493	Interactions of Vpr with host cellular proteins (See also: Vpr-mediated nuclear import of PICs)
494	Nuclear Envelope Breakdown
495	SUMOylation of ubiquitinylation proteins
496	Nuclear Pore Complex (NPC) Disassembly
497	HDMs demethylate histones
498	Role of phospholipids in phagocytosis
499	VEGFR2 mediated cell proliferation
500	Antigen activates B Cell Receptor (BCR) leading to generation of second messengers
501	TP53 regulates transcription of additional cell cycle genes whose exact role in the p53 pathway remain uncertain
502	tRNA modification in the nucleus and cytosol
503	Metabolism of steroid hormones
504	N-glycan antennae elongation in the medial/trans-Golgi
505	RHO GTPases Activate NADPH Oxidases
506	Downstream signaling of activated FGFR1
507	FRS-mediated FGFR1 signaling
508	Downstream signaling of activated FGFR2
509	FRS-mediated FGFR2 signaling
510	Downstream signaling of activated FGFR3
511	FRS-mediated FGFR4 signaling
512	Downstream signaling of activated FGFR4
513	PI3K Cascade (See also: IRS-mediated signalling)
514	Signaling by FGFR in disease
515	Signalling to ERKs
516	Signaling by Type 1 Insulin-like Growth Factor 1 Receptor (IGF1R) (See also: IGF1R signaling cascade; IRS-related events triggered by IGF1R)
517	PI-3K cascade:FGFR1
518	PI-3K cascade:FGFR2
519	Signaling by FGFR2 in disease
520	Signaling by FGFR1 in disease
521	Signaling by FGFR3 in disease (See also: Signaling by FGFR3 point mutants in cancer)
522	Insulin receptor signalling cascade
523	RET signaling
524	Glycosphingolipid metabolism
525	Transport of bile salts and organic acids, metal ions and amine compounds
526	Citric acid cycle (TCA cycle)
527	Pyruvate metabolism and Citric Acid (TCA) cycle
528	RAB geranylgeranylation
529	FOXO-mediated transcription of oxidative stress, metabolic and neuronal genes
530	Activation of Matrix Metalloproteinases
531	Processing of Capped Intronless Pre-mRNA
532	PI Metabolism
533	PKMTs methylate histone lysines
534	Insertion of tail-anchored proteins into the endoplasmic reticulum membrane
535	Fatty acyl-CoA biosynthesis
536	Amino acid transport across the plasma membrane
537	Synthesis of very long-chain fatty acyl-CoAs
538	Interleukin-20 family signaling
539	Glyoxylate metabolism and glycine degradation
540	PIWI-interacting RNA (piRNA) biogenesis
541	ZBP1(DAI) mediated induction of type I IFNs
542	TRP channels
543	RIPK1-mediated regulated necrosis (See also: Regulated Necrosis; Regulation of necroptotic cell death)
544	FGFR1 mutant receptor activation
545	Activation of SMO
546	Basigin interactions
547	Signaling by EGFR in Cancer
548	mRNA decay by 5' to 3' exoribonuclease
549	Inositol phosphate metabolism
550	Signaling by BMP
551	Digestion
552	Digestion and absorption
553	Cellular hexose transport
554	RAF-independent MAPK1/3 activation
555	Negative regulation of MAPK pathway
556	Eukaryotic Translation Elongation (See also: Peptide chain elongation)
557	Amine ligand-binding receptors
558	Regulation of IFNA signaling
559	Interaction between L1 and Ankyrins
560	Metabolic disorders of biological oxidation enzymes
561	Synthesis of Leukotrienes (LT) and Eoxins (EX)
562	Synthesis of IP3 and IP4 in the cytosol
563	Cobalamin (Cbl, vitamin B12) transport and metabolism
564	ATF4 activates genes in response to endoplasmic reticulum stress
565	PERK regulates gene expression
566	TRAF6 mediated NF-kB activation
567	Transcriptional Regulation by MECP2
568	Interleukin-7 signaling
569	Growth hormone receptor signaling
570	Netrin-1 signaling
571	Scavenging by Class A Receptors
572	Miscellaneous transport and binding events
573	Gamma carboxylation, hypusine formation and arylsulfatase activation
574	Interleukin-10 signaling
575	Complex I biogenesis
576	Interleukin-6 family signaling
577	Assembly of collagen fibrils and other multimeric structures
578	Syndecan interactions
579	ECM proteoglycans
580	Collagen chain trimerization
581	Signaling by PDGF
582	NCAM signaling for neurite out-growth
583	NCAM1 interactions
584	Voltage gated Potassium channels
585	Metal ion SLC transporters
586	Transcription of E2F targets under negative control by DREAM complex
587	G1/S-Specific Transcription
588	Assembly Of The HIV Virion
589	Diseases of carbohydrate metabolism
590	Nuclear Events (kinase and transcription factor activation)
591	CREB1 phosphorylation through NMDA receptor-mediated activation of RAS signaling
592	MAPK targets/ Nuclear events mediated by MAP kinases
593	Regulation of MECP2 expression and activity
594	CD209 (DC-SIGN) signaling
595	Signaling by WNT in cancer
596	Downstream signal transduction
597	Interleukin-3, Interleukin-5 and GM-CSF signaling
598	Regulation of signaling by CBL
599	Signaling by Erythropoietin
600	Erythropoietin activates RAS
601	Downregulation of SMAD2/3:SMAD4 transcriptional activity
602	Signalling to RAS
603	ERK/MAPK targets
604	Other interleukin signaling
605	Interleukin-2 family signaling
606	Interleukin receptor SHC signaling
607	Prolactin receptor signaling
608	MicroRNA (miRNA) biogenesis
609	Phosphorylation of CD3 and TCR zeta chains
610	PD-1 signaling
611	Signal transduction by L1
612	Synthesis of PIPs at the plasma membrane
613	Deactivation of the beta-catenin transactivating complex
614	Repression of WNT target genes
615	Negative regulators of DDX58/IFIH1 signaling
616	Pyruvate metabolism
617	DCC mediated attractive signaling
618	Defects in vitamin and cofactor metabolism
619	Striated Muscle Contraction
620	Unblocking of NMDA receptors, glutamate binding and activation
621	Ras activation upon Ca2+ influx through NMDA receptor
622	Negative regulation of NMDA receptor-mediated neuronal transmission
623	Long-term potentiation
624	Glycogen breakdown (glycogenolysis)
625	Glycogen metabolism
626	E2F mediated regulation of DNA replication
627	Intrinsic Pathway of Fibrin Clot Formation
628	Synthesis of PIPs at the Golgi membrane
629	Transcriptional regulation of pluripotent stem cells
630	Erythropoietin activates Phosphoinositide-3-kinase (PI3K)
631	Role of LAT2/NTAL/LAB on calcium mobilization
632	Class C/3 (Metabotropic glutamate/pheromone receptors)
633	FGFR2 mutant receptor activation
634	SHC-mediated cascade:FGFR1
635	SHC-mediated cascade:FGFR2
636	TGF-beta receptor signaling in EMT (epithelial to mesenchymal transition)
637	Apoptotic factor-mediated response
638	Abortive elongation of HIV-1 transcript in the absence of Tat
639	FGFR2 alternative splicing
640	Platelet calcium homeostasis
641	Nephrin family interactions
642	Generation of second messenger molecules
643	Activation of G protein gated Potassium channels (See also: G protein gated Potassium channels; Inhibition of voltage gated Ca2+ channels via Gbeta/gamma subunits)
644	Signaling by NTRK3 (TRKC)
645	Regulation of FZD by ubiquitination
646	Interleukin-15 signaling
647	RAF activation
648	Latent infection of Homo sapiens with Mycobacterium tuberculosis (See also: Response of Mtb to phagocytosis)
649	WNT ligand biogenesis and trafficking
