# Supplementary material for: The Analysis of Gene Expression Data Incorporating Tumor Purity Information
Source: Front Genet. 2021 Aug 23;12:642759. doi: 10.3389/fgene.2021.642759 (PMC8419469; doi:10.3389/fgene.2021.642759)
Supplement: Supplementary file 2 [file Data_Sheet_2.xlsx]

## Sheet: BRCA
DEGs from Analysis 1	DEGs from Analysis 3
FCGR3A	SLCO2B1
RPL22	FCGR3A
SLCO2B1	C3AR1
RPS25	STAB1
SMPD1	C1QC
RPS18	CYTH4
NAGLU	C1QB	Note: There was no DEGs identified from Analysis 2
SLC39A7	KCNJ5
STAB1	FCGR2A
GMPPB	RENBP
ATF3	SMPD1
CHPF	RPL22
HEXB	FOLR2
POU2F1	RPS25
WNT9A	RPS18
TAF4B	C2
KCNJ5	NAGLU
ADAMTS1	SLC39A7
RPS24	HEXB
RPL11	PTPRO
AP2A2	CD163
C3AR1	PSAP
KDSR	CHPF
NTRK3	TCF7
GAK	ATF3
MBD2	C1QA
TCF7	GMPPB
MAP2K6	POU2F1
RPS4X	FCGR1A
KCNB1	FCGR1B
RPL39	RASGRP4
SLC7A3	CSF1R
RPL14	CTSB
RPL4	WNT9A
AP2A1	ADAMTS1
ADH1C	TAF4B
SPINT1	MSR1
RENBP	PLD3
FBXW7	KDSR
C1QC	RPS24
GRIA4	CYBB
ARAF	AP2A2
ASL	CD14
NRG2	PTGS1
SMAD2	RPL11
TMED9	AP2A1
RPS6	RPL14
SOCS3	RPS4X
PAN3	NTRK3
RPL15	HK3
PLD3	GAK
PRKAG2	RPL39
WDR75	MBD2
RPL12	MAP2K6
DMPK	ADH1C
NFIB	SOCS3
HNRNPA1	KCNB1
FCGR2A	HPSE
HMGB1	RPL4
P4HA2	CD209
RPL5	SLC7A3
ZFP36	ARAF
DYRK1A	TMED9
ITGB5	SMAD2
GPAA1	SPINT1
KCTD1	FBXW7
PSAP	GRIA4
HSPA8	PAN3
HTT	ASL
CADM3	NRG2
UNC5B	SLC37A2
GPC1	MRC1
TNFSF11	CADM3
KCNJ16	FOXO1
PTGS1	RPL15
PTPN2	PRKAG2
EEF1G	RPS6
PLXNB3	ADAMTS7
GALNT2	HNRNPA1
FOXO1	C5AR1
B4GALT5	WDR75
NR4A3	GALNT2
MSR1	KCTD1
MRPS14	TLR7
LOXL3	RPL12
SKIV2L	UNC5B
MAN1B1	DMPK
PIGO	NFIB
MFAP1	P4HA2
ATP6V0D1	TNFAIP3
C1QB	DYRK1A
ZP3	IL12B
EIF1AX	ZFP36
BTG1	ITGB5
DDX6	PLXNA1
TBC1D2	HSPA8
ADAMTS7	HMGB1
PTPRO	PTGIR
IRF2	DOK2
AMDHD2	CCL19
GET4	ATP6V0D1
SEC61A1	TBC1D2
TSPAN7	LOXL3
KLB	RPL5
FOLR2	ZP3
SYN2	NDUFA5
ABHD12	TNFSF11
PSMD2	EIF1AX
PDK4	GPAA1
COG8	NR4A3
SLC17A5	SLC16A3
NFKBIA	HTT
SLC37A2	FPR1
IL17RD	COPG2
CTSB	GPC1
FOS	KCNJ16
DAGLB	PTPN2
IL6	PLXNB3
HPSE	TRPV2
CASP2	EEF1G
PLXNA1	MAN1B1
GMPPA	HAUS1
C2	B4GALT5
CCL19	ATP6V1B2
SLC16A3	DAGLB
EMILIN3	SKIV2L
CLDN11	MRPS14
RASGRP4	TSPAN7
PIK3C2G	PIGO
EXOC3	AMDHD2
ALDH1A2	SEC61A1
CD163	IKBKG
SPRY1	MFAP1
KHDRBS1	AP1B1
ELOVL7	BTG1
HAUS1	IL6
LMAN2	PSMD2
COPG2	ABI2
FCGR1A	CASP2
SCN3A	GET4
INPPL1	NCF4
CBLL1	DDX6
PXMP2	CTSD
SPPL2A	IRF2
NDUFA5	VAV1
MARS2	SLC17A5
ETS2	CBLL1
SP1	SPPL2A
IL12B	KCNAB2
ABI2	KHDRBS1
IKBKG	KLB
FCGR1B	GMPPA
NPM1	ABHD12
MGAT4B	SYN2
HNRNPD	COG8
MYC	IL17RD
STXBP2	NFKBIA
ARFGAP1	ALDH1A2
CD14	PDK4
CTSD	SLC11A1
HARS2	NCF1
PPP1R12A	TRPM2
TRPC4AP	FOS
CNOT6L	EXOC3
DUSP2	MARS2
RPS8	SP1
TNFAIP3	CLDN11
SLC11A1	ETS2
CXCL2	LMAN2
B4GALT7	NPM1
WDR43	DUSP2
MALT1	MGAT4B
HSD17B14	SCN3A
AP1B1	SPRY1
SET	HSD17B14
SLCO1A2	EMILIN3
ST6GALNAC3	ELOVL7
	INPPL1
	PIK3C2G
	ARFGAP1
	SET
	HNRNPD
	YY1
	PXMP2
	ELAVL1
	B4GALT7
	SEH1L
	MYC
	CXCL2
	SESN2
	EXTL3
	NAGK
	HDAC3
	STXBP2
	PPP1R12A
	TFPT
	TRPC4AP
	HARS2
	DBNL
	WDR43
	ARIH1
	RPS8
	CNOT6L
	MALT1
	ILK
	HDAC10
	TRMT5
	ARAP1
	CTSA
	COL5A3
	FGD2
	ACVR2B
	SCN1B
	SIRT1
	TGFB1
	AGK
	ETS1
	TBXAS1
	CX3CL1
	ACSL5
	ST6GALNAC3
	SLCO1A2
	SLC35A2
	RAB5C
	RPL6
	SLC39A10
	RAB39B
	FGF19
	LRP10
	CLIP3
	FLT3
	AEBP2
	RPS2
	RPS23
	SAA1
	PUS7
	CYFIP1
	SLC7A7
	TLR8
	TREM2
	CCNT2
	RPS3A
	RBPJ

## Sheet: HNSC
DEGs from Analysis 1	DEGs from Analysis 2	DEGs from Analysis 3
DPY30	DPY30	DPY30
MRPS23	NSMCE2	PPIB
SEC11A	POLE4	MRPS23
MRPL33	TNRC6B	FGFR2
POLR2G	POLR2G	SEC11A
PPIB	INSR	CNOT4
CNOT4	AIMP2	MRPL33
PSMA7	CNOT4	POLR2G
TNRC6B	ZNRD1	PSMA7
SNRPG		TNRC6B
GTF2A2		PARK7
ARID5B		PER2
NEDD8		SPCS1
FGFR2		SNRPG
PARK7		ARID2
PSMA1		GTF2A2
POLE4		PPARA
RPL26L1		ARID5B
PFDN6		PSMA1
ARID2		NEDD8
PER2		ALG5
SPCS1		ATP2B4
PHB		POLE4
ATP2B4		PDIA3
PPARA		RPL26L1
GEMIN7		MT2A
TCF4		GOLGB1
AIMP1		PFDN6
AIMP2		PHB
PDIA3		GEMIN7
ALG5		TMED9
DYNC2LI1		TCF4
NSMCE2		AIMP2
ATP9B		AIMP1
MRPS18C		PLEKHA1
PFDN4		CALM3
RPA3		MRPS18C
MTFMT		DYNC2LI1
PSMC1		PRKAR1B
COX16		PSMA4
ZNRD1		ATP9B
NDUFAF2		NSMCE2
PSMA4		NDUFAF2
BCAP31		BCAP31
PRKAR1B		PFDN4
CHCHD2		RPA3
POP4		POP4
GABARAPL2		MAD2L2
KCNG1		GABARAPL2
GOLGB1		PSMC1
MAD2L2		PGAP1
GEMIN6		MTFMT
RPS26		KCNG1
TMED9		COX16
CALM2		ZNRD1
PIGH		CHCHD2
EP300		HDAC4
RNF181		RNF181
MRPS21		GEMIN6
PSMC3		RPS26
CREBBP		CALM2
APC		EP300
VPS25		NOTCH3
MT2A		PSMC3
RPS17		CREBBP
HDAC4		APC
ARID1A		KCNA3
MRPL16		PIGH
COX7A2L		ARID1A
GTF2H5		NEU1
NOTCH3		MRPS21
NEU1		PSMA5
NFIC		KDELR1
LEMD2		VPS25
POLR2C		GTF2H5
SETD1B		RPS17
TBCA		MRPL16
IFT20		SETD1B
NDUFA4		COX7A2L
SYNE2		SYNE2
ARID1B		SREBF2
MRPL1		SP1
PSMA5		POLR2C
TMED3		TMED3
SP1		LEMD2
PSMA2		ARID1B
SEC61G		LRRC8B
EEF2K		NFIC
PUM1		MRPL1
MTMR3		ATP6V0B
MRPL52		EEF2K
ATP6V0B		WIPF1
KDELR1		PUM1
GET4		TBCA
MRPL20		MTMR3
CCT7		SUGT1
PSMD7		MRPL20
CCT4		IFT20
SUGT1		ABCD2
KCNA3		PSMA2
CALM3		NDUFA4
RPL36AL		RPL36AL
NCOR1		SEC61G
PLEKHA1		PHYH
MRPL13		MRPL52
SLC6A6		ARPC3
ARPC3		PSMD7
NOP10		CCT7
PSMA6		GET4
FOXP1		MAP2K7
XCR1		PSMA6
CCT3		KREMEN1
RPS21		NCOR1
VBP1		AQP1
AQP1		CCT4
LRRC8B		NOP10
SREBF2		TAF10
MRPL10		FOXP1
ABCD2		SLC6A6
TAF10		MRPL13
NFATC3		CD3G
RPS10		ANK3
FGD3		ABLIM1
PHYH		PREB
PGAP1		CCT3
RAE1		XCR1
PON1		POLR2L
TOMM7		MRPL10
PREB		PON1
REV3L		KDELR2
DGUOK		AP2S1
PREX2		TOMM7
NME1		RPS21
RPL38		VBP1
FOXL2		REV3L
TRMT112		SDHB
C2orf49		NFATC3
RAN		POU2F1
PIGF		RPS10
MRPL17		FOXL2
POLR2K		NDUFB6
RPS27A		MRPL17
HNRNPC		FGD3
KPTN		INO80D
SDHB		KPTN
PSMC6		TRAK1
SNRPA1		CCS
ANK3		RAE1
KDELR2		TNRC6C
POU2F1		PREX2
CCS		PPARGC1B
NDUFB6		NME1
ABLIM1		RPL38
TRAK1		DGUOK
NME2		CEP97
INO80D		C2orf49
SNF8		TRMT112
MAML2		RAN
CALCRL		EIF3M
MRPS5		MPI
GPS1		ATP6V1D
EIF3M		PIGF
INSR		VCAM1
MRPL32		GPS1
TNRC6C		HNRNPC
VCAM1		APOA1
POLR2L		ABCD4
EEF1E1		TNKS
AP2S1		POLR2K
SSB		ADD3
WIPF1		SLC44A1
APOA1		NUP205
PPARGC1B		MRPL32
KREMEN1		ORMDL2
RPS13		SNF8
NDUFAB1		ARID4B
MPI		PIK3CG
LNPEP		RPS13
CD3G		KDM6B
HPRT1		RPS27A
CTDSP2		INSR
TPRKB		RNF168
ORMDL2		SMAD5
RPS29		PSMC6
EIF3I		CASP2
HSPB11		NME2
MRPS17		SNRPA1
COPS6		MAML2
GNAQ		EIF3I
EXOSC8		PIK3C2B
MRPS14		MRPS5
ATP6V1D		NLRC3
ARID4B		CALCRL
RPL23A		PDIA6
SMAD5		EEF1E1
ABCD4		ARPC4
NLRC3		LTBP4
PRKG1		MYL6
KDM6B		CTDSP2
KL		GNAQ
TNKS		SSB
LRP1		NDUFAB1
LMAN2L		RPS29
OTUB1		FLOT1
PIK3C2B		SMAD1
TOMM6		FARP2
TBCE		HSPB11
MAP2K7		CSNK2B
NDUFS3		ASH1L
PDIA6		LNPEP
CEP97		EXOSC8
SNRPD2		BRD1
SMAD1		OTUB1
ADD3		SMAD2
MRPS6		MRPS17
CSNK2B		ITPKB
DPM1		BICD2
RUVBL2		HPRT1
TIMM10		TPRKB
TIMM17A		COPS6
NUDC		ADA
KDR		RPL23A
NDUFB1		MRPS6
MYL6		ATOX1
FLOT1		VPS4A
CHMP4A		DEPDC5
RPL37		NTRK2
MAGOH		EXOC8
ITPKB		SH3BP4
RPL36A		MRPS14
NDUFB3		NUDC
HIPK1		PHF2
RPL30		YIF1A
NCOA2		DKK1
RPL31		CHMP4A
ACTR10		PIK3R4
PSMB5		NDUFS3
SMARCA2		LMAN2L
FBXL7		TOMM6
PSMB7		PRKG1
VPS4A		KL
RNF168		ACTR10
PSMB1		LRP1
FARP2		VAMP8
SDHC		FTSJ1
WDR61		RPS27L
ASH1L		SLC22A15
DKK1		PLXNC1
PLXNC1		SUDS3
TAOK1		TPR
FGB		RUVBL2
NUP205		STAG1
POLD2		PLD1
OMD		SNRPD2
SMAD2		TBCE
SLC44A1		FGB
TRIB3		NCOA2
STIP1		NDUFB1
PIK3CG		DDX41
YIF1A		AREG
EXOC8		DAG1
CASP2		TUBB6
GTF2F2		PSMB5
CDH6		PSMB7
PCM1		TIMM17A
REST		KDR
ACD		DPM1
DCAF13		PSMD13
DAG1		NPM1
RABGGTB		HIPK1
NR3C1		TAOK1
ARHGEF12		RPL30
PSMD13		TIMM10
PHF2		NUP153
PBRM1		NDUFB3
NTN1		STIP1
NFATC2		LMAN2
SH3BP4		MAGOH
BGLAP		RPL31
MTX2		RPL37
POLR2H		PSMB1
PSMA3		CCR8
NPM1		GNG10
PSMB3		RPL36A
CYCS		TRIB3
VRK1		REST
CCR8		SMARCA2
VPS29		FBXL7
LTBP4		WDR61
MS4A2		SDHC
GTF2H4		ARL2
CETN2		PCM1
EXOSC1		ITGA2
BMPR2		EXOSC1
AVPR1A		GTF2F2
DEPDC5		NPC2
NUP153		ATP6V0E1
EIF4A3		RABGGTB
ADK		ACD
SF3B5		TCIRG1
COPS5		NTN1
NEIL1		POLD2
RNF8		BGLAP
FTSJ1		OMD
MNAT1		ARHGEF12
MYO9B		RPL9
E2F4		IL2RB
DDX41		EIF4A3
REL		DOT1L
MEMO1		INPP5D
AKAP13		PSMB3
ITGA2		DCAF13
PLD1		PSMA3
EXOSC2		ADK
NDUFA12		CD28
AREG		SIRT4
STAG1		NFATC2
VAMP8		REL
INPP5D		MIB1
XRN1		PBRM1
TPR		NR3C1
TLE4		NEIL1
ITGA1		CDH6
CSGALNACT1		VPS29
DDR2		EDEM3
SLC22A15		VRK1
FBN1		GSK3B
RPL9		E2F4
SNRPE		NLGN4Y
PLA2G10		CYCS
COX6C		SF3B5
CHCHD1		POLR2H
ADA		MEMO1
MRPL53		COPS5
LSM5		BRAF
TUBB6		UBXN1
PIK3R4		TIAM1
GNG10		MTX2
BICD2		GTF2H4
UBXN1		CCR4
GAR1		TNFAIP8L1
SARNP		CARS2
NFATC1		MS4A2
EMG1		FTH1
ARL2		ATP8B1
CCT5		CFL1
MRPL22		CETN2
UCHL3		NDUFA12
PIKFYVE		BMPR2
BOLA2		FGG
NDUFS8		UCHL3
CARS2		PIAS4
STAMBP		RNF8
SNRPD1		AVPR1A
BRD1		TLE4
TBC1D4		MRPL22
HSBP1		DRAP1
MIB1		ERCC2
CCR4		SEC13
NR1D2		SERPINC1
BDP1		XRN1
EDEM3		PIKFYVE
FGG		SMC5
GUCY1A2		MNAT1
MRPS11		SOX2
LMAN2		PLXNA2
CYBRD1		CHCHD1
FMOD		PTPRF
AURKAIP1		NR1D2
NLGN4Y		BAK1
SMS		MYO9B
UTP6		APOA2
F5		RRP8
NCOA1		MGA
SOS1		F5
DUSP16		MRPL53
RPL27		AURKAIP1
COX17		TBC1D4
IL2RB		EP400
RPL23		ITGA1
ZNF521		EXOSC2
ADAMTS2		FBN1
ZCRB1		GAR1
RRP8		TRAF3IP1
NAT10		ITK
NUP37		AKAP13
TNFAIP8L1		NDUFS8
APOA2		SMC3
ERCC2		SNX3
TIAM1		DDR2
MRPL36		DNAJA2
AKT3		PPRC1
SIRT4		SAA1
EXOSC6		NFATC1
NHP2		CDC37
CDC37		CSGALNACT1
FTH1		TNFRSF6B
DRAP1		CCT5
COX7B		SARNP
AGXT		BDP1
KITLG		ARHGEF6
TNKS2		KITLG
DNAJA2		COX6C
EIF3J		NAT10
AKAP5		STAMBP
NTRK2		OTUD7B
COX8A		DUSP16
RPL5		VIP
MRPL27		MLLT1
GSK3B		SNRPE
PLXNA2		PLA2G10
PCGF5		LSM5
MGA		EMG1
CD28		UTP6
STAT3		HSBP1
ATOX1		SOS1
EP400		FMOD
RPS27L		NCOA1
RANBP1		BOLA2
STX3		ATG12
NOC2L		FZD5
EIF2S2		NOC2L
VIP		MRPS11
SERPINC1		HEXB
IL6R		MATN1
HSPG2		NHP2
SNRPF		SMS
ARPC4		AGXT
MRPS24		CYBRD1
MRPL14		EXOSC6
EIF3H		SNRPD1
COX5A		AP4B1
TNFSF4		EIF3J
GBP7		CD59
LSM6		MRPS10
RPL35A		FABP1
PPIE		SCARB1
NSMCE1		STX3
SUCLG1		GNG5
DOT1L		ARFGAP2
KNG1		GUCY1A2
MRPS10		RPL27
ITK		MAP2K1
TIMM22		MRPL27
UCKL1		ZCRB1
PPP4C		TNKS2
BRAF		ZNF521
SMC3		RPL23
ADAM12		TIMM22
PPRC1		ADAMTS2
ARID4A		COX17
ATP6V0E1		AKT3
MAP2K1		KNG1
TTBK2		DOCK2
NPC2		XIAP
XIAP		UBE2E1
ARHGEF6		AKAP9
BIRC5		RAI1
MATN1		WNT7B
RPL19		ARID4A
GNA11		NUP37
EPHA3		CHD3
AKAP9		MRPL36
ATP8B1		TTBK2
UBE2C		TAF1L
SMC5		CCNH
FABP1		PTPRC
MRPS7		COX8A
COLEC12		COX7B
SUMO2		TP63
NR2C2		PPP4C
DST		RPL5
PDGFRB		IL6R
NDUFV1		PCTP
RSF1		LSM6
RPL11		EIF3H
ATG12		GNA11
SUPT4H1		RSF1
FBLN5		STAT3
SEC61B		NSMCE1
CDC34		AKAP5
DNAJB11		FKBP1A
RPL12		PCGF5
IL6ST		MKRN1
SCARB1		SEC61B
ZBED1		SRM
NOTCH1		RRP9
PTPRF		COX5A
DGAT1		EIF2S2
TAF1L		DST
BOC		MRPL14
RRP9		WASF2
DPM2		MRPL28
PIAS4		EIF3F
BCL2		NDUFV3
DDX6		SUCLG1
NDUFV3		XDH
KDM3B		HDAC3
RAB13		LCMT1
EIF3F		PIK3R2
RBX1		RANBP1
PNPLA4		RGMA
LCMT1		PPIE
HDAC3		NOTCH1
DIABLO		RPS25
TIMM8B		RPS6KA5
NDUFB8		NR2C2
MRPL28		GMPPA
B4GALT3		DGAT1
SKP1		RIF1
TNXB		SKP1
SNX3		PNPLA4
HTR1F		RPL11
POLR1D		CCT8
PFDN5		NDUFB8
ARFGAP2		SAP18
OTUD7B		MRPS24
RPS25		PKD1
FZD5		RPL19
UBE2M		HSPG2
CTU2		RBX1
RPL4		DCTN3
LSM2		PARD3
CHD3		IDH3G
UHMK1		SNRPF
RIF1		PIGN
CCNH		WNT7A
POLR2A		TUBA1B
CFL1		ZBED1
CCT8		TIMM8B
SYNJ1		B2M
VWF		MTR
EIF3B		BSG
NDUFS6		SLC35C1
TUBA1B		TNFSF4
SAP18		KDM3B
GBF1		EPHB6
PFDN2		GBP7
ABCA6		CDC34
RPL27A		CDC14B
SPRY1		CBX5
NUP93		B4GALT3
ESD		WDR46
IDH3G		UCKL1
TRIM33		TRIM33
U2AF1		RPL12
CCDC59		RAB13
WDR46		POLR2A
MRPS15		RPL35A
MTR		PFDN5
COX11		FBLN5
DPYSL2		SUPT4H1
GNG5		CTU2
NFIA		MAD1L1
PEMT		ESD
TIMM9		UBE2C
UBE2E1		COLEC12
RPP21		PARD6G
MAD1L1		IKZF1
RPL35		RPL27A
CABIN1		BIRC5
TACO1		ADAM12
ASPN		MRPS7
TUFM		CABIN1
COL6A3		CLTA
TRIAP1		UHMK1
BSG		NDUFV1
POLR3K		EPHA3
CNOT6L		PDGFRB
SNAPC5		TSTA3
PTPRC		UBE2M
WASF2		ADPGK
PIGN		NUP93
PKD1		CYBA
MRPL51		NF1
DOCK2		IL6ST
AFF4		P4HB
PRKCH		PRKCH
EMD		SUMO2
TDRD1		NFIA
HPX		DPM2
PPP1R12A		EIF3B
PTGES3		ENTPD1
RING1		DDX6
GTF2A1		DNAJB11
MLLT1		AUTS2
GMNN		POLR1D
AP4B1		BOC
SEC13		RPL4
COL14A1		CALR
ANAPC11		LSM2
ANTXR1		TSG101
EPHB6		CSF2RB
ENTPD1		ABCA6
EEF1G		DLGAP1
SYNJ2		STAG2
PDLIM5		GTF2A1
RGMA		MPG
MYL12B		MYLIP
UBE2S		BCL2
CSF2RB		STX5
RASGRF2		KIF27
MRPL46		TRAPPC3
ERAL1		IFNB1
CLTA		PIWIL2
TRAF3IP1		GUK1
PDE5A		AGTRAP
SPON1		VKORC1
RPL39		SYNJ1
SLIT2		DIABLO
PARD6G		TTLL12
JMJD6		TDRD1
TRIM56		MRPS15
SUDS3		POLR3K
PSMD4		PDE5A
TRAPPC3
TARBP2
PDGFRA
RPS6KA5
ADAT2
FKBP1A
B9D1
TSG101
PCTP
TCIRG1
BAK1
FRS2
MYLIP
CNTN3
SOD1
DCTN3
LSM3
SSC5D
HCFC1
IKZF1
CACNA2D1
CBX5
MYLK
CCNB2
LRRFIP1
TRAPPC10
TSFM
NF1
DOCK1
ANP32A
PDE10A
DENND4A
CD59
IPMK
ACOT8
AUTS2
ADPGK
SBF1
MDGA2
FOXA2
PRPF19
GAB1
COX19
GMPPA
RBP1
MAGOHB
RAI1
PDPR
STOML2
ANXA2
PSMD9
INO80E
BCS1L
SMAD4
WDR77
SEMA5A
GLO1
SLC37A4
MRPL21
PPA2
P4HB
CBX3
MTF1
MAP3K1
CTSG
SHARPIN
PIGB
MPG
SRM
LGR5
LSAMP
TP63
RPL28
MRPL41
PLCE1
INSIG2
POLH
PSMD8
FBLN2
ZP3
SAA1
RPLP1
PIWIL2
SUN2
YKT6
STX5
WNT7B
GGCT
MRPS28
RPLP2
KIF13A
STAG2
RABEPK
BAD
ITGA8
GNA14
CCNT1
DLL4
PRND
WNT7A
HSP90B1
TSTA3
DUT
RPS5
PRKCZ
AATF
PPIA
CD38
GUK1
TP53INP1
PGP
DYRK1A
MRPL39
MAN1B1
TPSAB1
UBE2E3
ADAMTS12
COPZ1
RALGAPA2
EXOC4
PIK3R2
KIF27
AR
BRIP1
SOX2
SYNE1
BANF1
NOTCH2
GRIN3A
NSDHL
ARHGEF3
HTR1D
ACP6
ZBTB8OS
COL18A1
VKORC1
CDC14B
HMGN1
GRPEL1
RPS24

## Sheet: LUSC
DEGs from Analysis 1	DEGs from Analysis 3
AMDHD2	UCKL1
SIGIRR	AMDHD2
UCKL1	SIGIRR	Note: There was no DEGs identified from Analysis 2
	LCLAT1
	CYBA
	CEBPB
	PLK3
	ADAMTSL4
