# Supplementary material for: The Analysis of Gene Expression Data Incorporating Tumor Purity Information
Source: Front Genet. 2021 Aug 23;12:642759. doi: 10.3389/fgene.2021.642759 (PMC8419469; doi:10.3389/fgene.2021.642759)
Supplement: Supplementary file 3 [file Data_Sheet_3.xlsx]

## Sheet: BRCA
	Significant Pathways from Analysis 1	Significant Pathways from Analysis 2	Significant Pathways from Analysis 3
1	Inflammasomes	G0 and Early G1	MET activates PTK2 signaling
2	MET activates PTK2 signaling	Transcription of E2F targets under negative control by DREAM complex	Inflammasomes
3	Intrinsic Pathway of Fibrin Clot Formation	Degradation of AXIN	PD-1 signaling
4	PD-1 signaling	SCF(Skp2)-mediated degradation of p27/p21	Listeria monocytogenes entry into host cells
5	Antigen activates B Cell Receptor (BCR) leading to generation of second messengers	Cross-presentation of soluble exogenous antigens (endosomes)	Regulation of ornithine decarboxylase (ODC)
6	Eukaryotic Translation Elongation (See also: Peptide chain elongation)	Regulation of RUNX3 expression and activity	Eukaryotic Translation Elongation (See also: Peptide chain elongation)
7	Listeria monocytogenes entry into host cells	Regulation of Apoptosis (See also: Regulation of activated PAK-2p34 by proteasome mediated degradation)	Degradation of AXIN
8	Regulation of ornithine decarboxylase (ODC)	Degradation of DVL	Ubiquitin-dependent degradation of Cyclin D (See also: Regulation of activated PAK-2p34 by proteasome mediated degradation)
9	Ubiquitin-dependent degradation of Cyclin D (See also: Regulation of activated PAK-2p34 by proteasome mediated degradation)	Hh mutants that don't undergo autocatalytic processing are degraded by ERAD (See also: Hh mutants abrogate ligand secretion)	Regulation of Apoptosis (See also: Regulation of activated PAK-2p34 by proteasome mediated degradation)
10	Complex I biogenesis	Dectin-1 mediated noncanonical NF-kB signaling (See also: NIK-->noncanonical NF-kB signaling)	Negative regulation of NOTCH4 signaling
11	Degradation of AXIN	SMAD2/SMAD3:SMAD4 heterotrimer regulates transcription	Signal transduction by L1
12	NOTCH4 Intracellular Domain Regulates Transcription	ZBP1(DAI) mediated induction of type I IFNs	Collagen chain trimerization
13	Signal transduction by L1	Insertion of tail-anchored proteins into the endoplasmic reticulum membrane	SCF(Skp2)-mediated degradation of p27/p21
14	Regulation of Apoptosis (See also: Regulation of activated PAK-2p34 by proteasome mediated degradation)	FCERI mediated MAPK activation	RNA Polymerase III Transcription Initiation From Type 1 Promoter (See also: RNA Polymerase III Transcription Initiation From Type 2 Promoter)
15	Collagen chain trimerization	RNA Polymerase II Transcription Termination	Complex I biogenesis
16	Negative regulation of NOTCH4 signaling	FCERI mediated Ca+2 mobilization	NOTCH4 Intracellular Domain Regulates Transcription
17	SCF(Skp2)-mediated degradation of p27/p21	Notch-HLH transcription pathway	Vif-mediated degradation of APOBEC3G
18	activated TAK1 mediates p38 MAPK activation	Post-chaperonin tubulin folding pathway	FBXL7 down-regulates AURKA during mitotic entry and in early mitosis
19	Vif-mediated degradation of APOBEC3G	AUF1 (hnRNP D0) binds and destabilizes mRNA	Cross-presentation of soluble exogenous antigens (endosomes)
20	RNA Polymerase III Transcription Initiation From Type 1 Promoter (See also: RNA Polymerase III Transcription Initiation From Type 2 Promoter)	Hedgehog ligand biogenesis (See also: Hh mutants abrogate ligand secretion)	Degradation of DVL
21	RA biosynthesis pathway	Activation of NF-kappaB in B cells	Assembly of the pre-replicative complex
22	FBXL7 down-regulates AURKA during mitotic entry and in early mitosis	trans-Golgi Network Vesicle Budding	Dectin-1 mediated noncanonical NF-kB signaling (See also: NIK-->noncanonical NF-kB signaling)
23	Assembly of the pre-replicative complex	Plasma lipoprotein remodeling	CDT1 association with the CDC6:ORC:origin complex
24	Dectin-1 mediated noncanonical NF-kB signaling (See also: NIK-->noncanonical NF-kB signaling)	Interleukin-20 family signaling	AUF1 (hnRNP D0) binds and destabilizes mRNA
25	CDT1 association with the CDC6:ORC:origin complex	Synthesis of IP3 and IP4 in the cytosol	SCF-beta-TrCP mediated degradation of Emi1 (See also: Vpu mediated degradation of CD4)
26	Cross-presentation of soluble exogenous antigens (endosomes)	Circadian Clock	Antigen activates B Cell Receptor (BCR) leading to generation of second messengers
27	TGF-beta receptor signaling activates SMADs	Activation of AMPK downstream of NMDARs	TGF-beta receptor signaling activates SMADs
28	Degradation of DVL	Regulation of TP53 Activity through Acetylation	Activation of NF-kappaB in B cells
29	SCF-beta-TrCP mediated degradation of Emi1 (See also: Vpu mediated degradation of CD4)	Regulation of TP53 Activity through Phosphorylation	Collagen biosynthesis and modifying enzymes
30	CD28 co-stimulation	Global Genome Nucleotide Excision Repair (GG-NER)	Orc1 removal from chromatin
31	AUF1 (hnRNP D0) binds and destabilizes mRNA	Other interleukin signaling	Hh mutants that don't undergo autocatalytic processing are degraded by ERAD (See also: Hh mutants abrogate ligand secretion)
32	Activation of NF-kappaB in B cells	Inositol phosphate metabolism	Lysosome Vesicle Biogenesis
33	Collagen biosynthesis and modifying enzymes	Amine ligand-binding receptors	p53-Dependent G1 DNA Damage Response (See also: p53-Dependent G1/S DNA damage checkpoint; G1/S DNA Damage Checkpoints)
34	Orc1 removal from chromatin	Fatty acyl-CoA biosynthesis	RA biosynthesis pathway
35	Hh mutants that don't undergo autocatalytic processing are degraded by ERAD (See also: Hh mutants abrogate ligand secretion)	NCAM signaling for neurite out-growth	Hedgehog ligand biogenesis (See also: Hh mutants abrogate ligand secretion)
36	Lysosome Vesicle Biogenesis	Ion transport by P-type ATPases	Regulation of RAS by GAPs
37	p53-Dependent G1 DNA Damage Response (See also: p53-Dependent G1/S DNA damage checkpoint; G1/S DNA Damage Checkpoints)		CD28 co-stimulation
38	RHO GTPases Activate NADPH Oxidases		Downregulation of TGF-beta receptor signaling
39	Downregulation of TGF-beta receptor signaling		Diseases associated with glycosaminoglycan metabolism
40	Hedgehog ligand biogenesis (See also: Hh mutants abrogate ligand secretion)		RHO GTPases Activate NADPH Oxidases
41	Diseases associated with glycosaminoglycan metabolism		G2/M DNA damage checkpoint
42	Regulation of RAS by GAPs		Nucleobase catabolism
43	PKA-mediated phosphorylation of CREB (See also: PKA activation)		Signaling by NOTCH4
44	DNA Replication Pre-Initiation		Asymmetric localization of PCP proteins
45	Signaling by NOTCH4		Dual Incision in GG-NER
46	Nucleobase catabolism		PKA-mediated phosphorylation of CREB (See also: PKA activation)
47	G2/M DNA damage checkpoint		Switching of origins to a post-replicative state
48	Asymmetric localization of PCP proteins		Deadenylation-dependent mRNA decay
49	SMAD2/SMAD3:SMAD4 heterotrimer regulates transcription		Dual incision in TC-NER
50	Deadenylation-dependent mRNA decay		Signaling by WNT in cancer
51	Dual incision in TC-NER		FCERI mediated NF-kB activation
52	Dual Incision in GG-NER		SMAD2/SMAD3:SMAD4 heterotrimer regulates transcription
53	Signaling by WNT in cancer		Degradation of beta-catenin by the destruction complex
54	Synthesis, secretion, and inactivation of Glucagon-like Peptide-1 (GLP-1)		RHO GTPases Activate WASPs and WAVEs
55	Degradation of beta-catenin by the destruction complex		NRAGE signals death through JNK
56	NRAGE signals death through JNK		Apoptotic cleavage of cellular proteins
57	RHO GTPases Activate WASPs and WAVEs		Regulation of mRNA stability by proteins that bind AU-rich elements
58	Transcription-Coupled Nucleotide Excision Repair (TC-NER)		Transcription-Coupled Nucleotide Excision Repair (TC-NER)
59	Metabolism of polyamines		Metabolism of polyamines
60	Regulation of mRNA stability by proteins that bind AU-rich elements		Global Genome Nucleotide Excision Repair (GG-NER)
61	Blood group systems biosynthesis		Synthesis, secretion, and inactivation of Glucagon-like Peptide-1 (GLP-1)
62	Signaling by FGFR1		Signaling by FGFR1
63	RAB geranylgeranylation		RAB geranylgeranylation
64	Phase 0 - rapid depolarisation		Regulation of PTEN gene transcription
65	Regulation of PTEN gene transcription		Phase 0 - rapid depolarisation
66	Inositol phosphate metabolism		Inositol phosphate metabolism
67	Incretin synthesis, secretion, and inactivation		Insulin receptor signalling cascade
68	Insulin receptor signalling cascade		Cell death signalling via NRAGE, NRIF and NADE
69	Cell death signalling via NRAGE, NRIF and NADE		Blood group systems biosynthesis
70	Transcriptional regulation by the AP-2 (TFAP2) family of transcription factors		Transcriptional regulation by the AP-2 (TFAP2) family of transcription factors
71	Surfactant metabolism		Incretin synthesis, secretion, and inactivation
72	NCAM signaling for neurite out-growth		NCAM signaling for neurite out-growth
73	Class B/2 (Secretin family receptors)		Signaling by Insulin receptor
74			Class B/2 (Secretin family receptors)
75			Arachidonic acid metabolism

## Sheet: HNSC
	Significant Pathways from Analysis 1	Significant Pathways from Analysis 2	Significant Pathways from Analysis 3
1	Molecules associated with elastic fibres	PRC2 methylates histones and DNA	Digestion
2	Regulation of Glucokinase by Glucokinase Regulatory Protein (See also: Defective TPR may confer susceptibility towards thyroid papillary carcinoma (TPC))	Initial triggering of complement	Molecules associated with elastic fibres
3	Other interleukin signaling	Telomere Maintenance	Regulation of FZD by ubiquitination
4	Nuclear Pore Complex (NPC) Disassembly	G0 and Early G1	mTORC1-mediated signalling
5	Transport of the SLBP independent Mature mRNA (See also: Transport of the SLBP Dependant Mature mRNA)	Abortive elongation of HIV-1 transcript in the absence of Tat	Transport of the SLBP independent Mature mRNA (See also: Transport of the SLBP Dependant Mature mRNA)
6	Activation of SMO	Mitochondrial calcium ion transport	SHC1 events in ERBB2 signaling
7	HDR through Single Strand Annealing (SSA)	Regulation of FZD by ubiquitination	Digestion and absorption
8	Digestion and absorption	Interleukin-20 family signaling	Nuclear Pore Complex (NPC) Disassembly
9	SHC1 events in ERBB2 signaling	RA biosynthesis pathway	HDR through Single Strand Annealing (SSA)
10	Export of Viral Ribonucleoproteins from Nucleus (See also: NEP/NS2 Interacts with the Cellular Export Machinery)	Digestion and absorption	VEGFR2 mediated cell proliferation
11	VEGFR2 mediated cell proliferation	DAP12 interactions	Apoptotic factor-mediated response
12	Transport of Mature mRNA Derived from an Intronless Transcript (See also: Transport of Mature mRNAs Derived from Intronless Transcripts)	Meiotic synapsis	Export of Viral Ribonucleoproteins from Nucleus (See also: NEP/NS2 Interacts with the Cellular Export Machinery)
13	FRS-mediated FGFR1 signaling	FGFR2 alternative splicing	Other interleukin signaling
14	Apoptotic factor-mediated response	Myogenesis	RNA Polymerase III Transcription Termination
15	RA biosynthesis pathway	Synthesis of active ubiquitin: roles of E1 and E2 enzymes	RA biosynthesis pathway
16	Host Interactions with Influenza Factors (See also: NS1 Mediated Effects on Host Pathways)	PKMTs methylate histone lysines	Transport of Mature mRNA Derived from an Intronless Transcript (See also: Transport of Mature mRNAs Derived from Intronless Transcripts)
17	Chondroitin sulfate/dermatan sulfate metabolism	DNA Damage/Telomere Stress Induced Senescence	Interactions of Vpr with host cellular proteins (See also: Vpr-mediated nuclear import of PICs)
18	Nuclear Envelope Breakdown	Sulfur amino acid metabolism	Host Interactions with Influenza Factors (See also: NS1 Mediated Effects on Host Pathways)
19	PERK regulates gene expression	The canonical retinoid cycle in rods (twilight vision)	Chondroitin sulfate/dermatan sulfate metabolism
20	Synthesis of active ubiquitin: roles of E1 and E2 enzymes	Formation of Incision Complex in GG-NER	DAP12 interactions
21	SMAD2/SMAD3:SMAD4 heterotrimer regulates transcription	Regulation of TNFR1 signaling	Synthesis of active ubiquitin: roles of E1 and E2 enzymes
22	Signaling by FGFR3	Metabolism of fat-soluble vitamins (See also: Retinoid metabolism and transport)	PERK regulates gene expression
23	FCERI mediated MAPK activation	Cooperation of PDCL (PhLP1) and TRiC/CCT in G-protein beta folding	SMAD2/SMAD3:SMAD4 heterotrimer regulates transcription
24	Signaling by ERBB2	Peroxisomal lipid metabolism	Transferrin endocytosis and recycling
25	Neurexins and neuroligins	Nuclear Receptor transcription pathway	FCERI mediated MAPK activation
26	Signaling by FGFR in disease	Gamma carboxylation, hypusine formation and arylsulfatase activation	Signaling by ERBB2
27	Gamma carboxylation, hypusine formation and arylsulfatase activation	Bile acid and bile salt metabolism	Intrinsic Pathway of Fibrin Clot Formation
28	Protein ubiquitination	Cell death signalling via NRAGE, NRIF and NADE	Neurexins and neuroligins
29	FOXO-mediated transcription		Signaling by FGFR in disease
30	Signaling by Retinoic Acid		Formation of Fibrin Clot (Clotting Cascade)
31			Protein ubiquitination
32			FOXO-mediated transcription
33			Gamma carboxylation, hypusine formation and arylsulfatase activation
34			Fertilization
35			Post-translational modification: synthesis of GPI-anchored proteins

## Sheet: LUSC
	Significant Pathways from Analysis 1	Significant Pathways from Analysis 2	Significant Pathways from Analysis 3
1	Resolution of D-loop Structures through Synthesis-Dependent Strand Annealing (SDSA)	Eukaryotic Translation Elongation (See also: Peptide chain elongation)	Resolution of D-loop Structures through Synthesis-Dependent Strand Annealing (SDSA)
2	Syndecan interactions	mRNA decay by 5' to 3' exoribonuclease	Syndecan interactions
3	Resolution of D-Loop Structures (See also: Resolution of D-loop Structures through Holliday Junction Intermediates)	Sema4D induced cell migration and growth-cone collapse	Generation of second messenger molecules
4	ERCC6 (CSB) and EHMT2 (G9a) positively regulate rRNA expression	ERCC6 (CSB) and EHMT2 (G9a) positively regulate rRNA expression	ERCC6 (CSB) and EHMT2 (G9a) positively regulate rRNA expression
5	Pre-NOTCH Processing in Golgi	Antigen activates B Cell Receptor (BCR) leading to generation of second messengers	Resolution of D-Loop Structures (See also: Resolution of D-loop Structures through Holliday Junction Intermediates)
6	Platelet calcium homeostasis	Chemokine receptors bind chemokines	Meiotic recombination
7	Role of phospholipids in phagocytosis	Citric acid cycle (TCA cycle)	Assembly of collagen fibrils and other multimeric structures
8	Meiotic recombination	Other interleukin signaling	Pre-NOTCH Processing in Golgi
9	FGFR2 alternative splicing	RHO GTPases activate PAKs	Role of phospholipids in phagocytosis
10	Interferon gamma signaling	Ubiquitin-dependent degradation of Cyclin D (See also: Regulation of activated PAK-2p34 by proteasome mediated degradation)	FGFR2 alternative splicing
11	CD28 co-stimulation	Interleukin-6 family signaling	Cross-presentation of soluble exogenous antigens (endosomes)
12	Ubiquitin-dependent degradation of Cyclin D (See also: Regulation of activated PAK-2p34 by proteasome mediated degradation)	Keratan sulfate biosynthesis	Ubiquitin-dependent degradation of Cyclin D (See also: Regulation of activated PAK-2p34 by proteasome mediated degradation)
13	Synthesis of PC	VEGFR2 mediated cell proliferation	Platelet calcium homeostasis
14	PI-3K cascade:FGFR2	Degradation of AXIN	Regulation of Apoptosis (See also: Regulation of activated PAK-2p34 by proteasome mediated degradation)
15	Regulation of Apoptosis (See also: Regulation of activated PAK-2p34 by proteasome mediated degradation)	mRNA Splicing - Minor Pathway	Interleukin-10 signaling
16	Defective CFTR causes cystic fibrosis	Pre-NOTCH Processing in Golgi	CDT1 association with the CDC6:ORC:origin complex
17	Common Pathway of Fibrin Clot Formation	ROS and RNS production in phagocytes	Synthesis of PC
18	Degradation of DVL	SUMOylation of DNA replication proteins	Defective CFTR causes cystic fibrosis
19	Processing of Capped Intronless Pre-mRNA	SCF(Skp2)-mediated degradation of p27/p21	Degradation of DVL
20	Metabolism of polyamines	Degradation of DVL	Metabolism of polyamines
21	TGF-beta receptor signaling activates SMADs	rRNA modification in the nucleus and cytosol	TGF-beta receptor signaling activates SMADs
22	Downregulation of TGF-beta receptor signaling	AUF1 (hnRNP D0) binds and destabilizes mRNA	RNA Polymerase III Transcription Initiation From Type 3 Promoter
23	RNA Polymerase III Transcription Initiation From Type 3 Promoter	Energy dependent regulation of mTOR by LKB1-AMPK	Downregulation of TGF-beta receptor signaling
24	Formation of HIV elongation complex in the absence of HIV Tat (See also: HIV Transcription Elongation; Formation of HIV-1 elongation complex containing HIV-1 Tat; Tat-mediated elongation of the HIV-1 transcript)	Regulation of TP53 Activity through Acetylation	Recruitment and ATM-mediated phosphorylation of repair and signaling proteins at DNA double strand breaks (See also: DNA Double Strand Break Response)
25	Transcriptional regulation of pluripotent stem cells	Signalling to RAS	NOTCH2 Activation and Transmission of Signal to the Nucleus
26	NOTCH2 Activation and Transmission of Signal to the Nucleus	FRS-mediated FGFR1 signaling	Energy dependent regulation of mTOR by LKB1-AMPK
27	Recruitment and ATM-mediated phosphorylation of repair and signaling proteins at DNA double strand breaks (See also: DNA Double Strand Break Response)	RHO GTPases Activate WASPs and WAVEs	Orc1 removal from chromatin
28	Signaling by NOTCH4	Integrin alphaIIb beta3 signaling (See also: Integrin signaling)	Assembly of the pre-replicative complex
29	Energy dependent regulation of mTOR by LKB1-AMPK	Oxygen-dependent proline hydroxylation of Hypoxia-inducible Factor Alpha	Formation of HIV elongation complex in the absence of HIV Tat (See also: HIV Transcription Elongation; Formation of HIV-1 elongation complex containing HIV-1 Tat; Tat-mediated elongation of the HIV-1 transcript)
30	FGFR1 mutant receptor activation	Constitutive Signaling by AKT1 E17K in Cancer	Processing of Capped Intronless Pre-mRNA
31	Downstream signaling of activated FGFR2	Keratan sulfate/keratin metabolism	Signaling by NOTCH4
32	RNA Polymerase III Transcription Initiation	Signaling by NTRK2 (TRKB)	Common Pathway of Fibrin Clot Formation
33	SUMOylation of transcription cofactors	FRS-mediated FGFR2 signaling	Interferon gamma signaling
34	Switching of origins to a post-replicative state	snRNP Assembly (See also: Metabolism of non-coding RNA)	Transcriptional regulation of pluripotent stem cells
35	Kinesins	SHC-mediated cascade:FGFR2	FGFR2 mutant receptor activation
36	Synthesis of PIPs at the plasma membrane	Transcriptional regulation of pluripotent stem cells	RNA Polymerase III Transcription Initiation
37	Synthesis of substrates in N-glycan biosythesis	Host Interactions with Influenza Factors (See also: NS1 Mediated Effects on Host Pathways)	Downstream signaling of activated FGFR2
38		Processing of Capped Intronless Pre-mRNA	SUMOylation of transcription cofactors
39		Orc1 removal from chromatin	The role of GTSE1 in G2/M progression after G2 checkpoint
40		RNA Polymerase I Promoter Escape	FGFR1 mutant receptor activation
41		Regulation of RAS by GAPs	Switching of origins to a post-replicative state
42		Asymmetric localization of PCP proteins	Kinesins
43		Downstream signaling of activated FGFR2	TBC/RABGAPs
44		FGFR2 mutant receptor activation	NOD1/2 Signaling Pathway
45		RNA Polymerase III Transcription Initiation	Synthesis of PIPs at the plasma membrane
46		p53-Dependent G1 DNA Damage Response (See also: p53-Dependent G1/S DNA damage checkpoint; G1/S DNA Damage Checkpoints)	Synthesis of substrates in N-glycan biosythesis
47		FCERI mediated MAPK activation
48		FGFR1 mutant receptor activation
49		Downstream signaling of activated FGFR1
50		Platelet Aggregation (Plug Formation)
51		SUMOylation of transcription cofactors
52		Budding and maturation of HIV virion
53		Netrin-1 signaling
54		Formation of TC-NER Pre-Incision Complex
55		Gene and protein expression by JAK-STAT signaling after Interleukin-12 stimulation
56		Apoptotic cleavage of cellular proteins
57		Semaphorin interactions
58		Signaling by NOTCH4
59		Signalling to ERKs
60		Signaling by FGFR2 in disease
61		Estrogen-dependent nuclear events downstream of ESR-membrane signaling
62		Transcriptional regulation by the AP-2 (TFAP2) family of transcription factors
63		Interleukin-12 signaling
64		Downstream signal transduction
65		Cargo trafficking to the periciliary membrane
66		Signaling by SCF-KIT
67		Apoptotic execution phase
68		Dual incision in TC-NER
69		Signaling by FGFR1 in disease
70		Interleukin-12 family signaling
71		Switching of origins to a post-replicative state
72		Mitochondrial Fatty Acid Beta-Oxidation
73		ABC transporter disorders
74		Ion homeostasis
75		Signaling by FGFR1
76		PI3K Cascade (See also: IRS-mediated signalling)
77		Transcription-Coupled Nucleotide Excision Repair (TC-NER)
78		Signaling by Type 1 Insulin-like Growth Factor 1 Receptor (IGF1R) (See also: IGF1R signaling cascade; IRS-related events triggered by IGF1R)
79		Regulation of mRNA stability by proteins that bind AU-rich elements
80		Insulin receptor signalling cascade
81		Cell death signalling via NRAGE, NRIF and NADE
82		Cytosolic sensors of pathogen-associated DNA
83		Anchoring of the basal body to the plasma membrane
84		Global Genome Nucleotide Excision Repair (GG-NER)
85		Synthesis of substrates in N-glycan biosythesis
86		Signaling by FGFR2
87		RAB geranylgeranylation
88		Biosynthesis of the N-glycan precursor (dolichol lipid-linked oligosaccharide, LLO) and transfer to a nascent protein
89		MAP kinase activation
90		Signaling by FGFR
91		Signaling by Insulin receptor
92		Interleukin-17 signaling
93		Transport of bile salts and organic acids, metal ions and amine compounds
94		PI Metabolism
95		Toll Like Receptor 9 (TLR9) Cascade (See also: Toll Like Receptor 7/8 (TLR7/8) Cascade; TRAF6 mediated induction of NFkB and MAP kinases upon TLR7/8 or 9 activation; MyD88 dependent cascade initiated on endosome)
